# Supplementary material for: Convergence is Only Skin Deep: Craniofacial Evolution in Electric Fishes from South America and Africa (Apteronotidae and Mormyridae)
Source: Integr Org Biol. 2022 Aug 13;4(1):obac022. doi: 10.1093/iob/obac022 (PMC9375771; doi:10.1093/iob/obac022)
Supplement: obac022_Supplemental_File [file obac022_supplemental_file.zip]

Archive with 2 entries (2 files):
- Supplemental_Table_2_MorpholDisparity.xlsx
- Supplemental_Table_1_Catalog_Information.xlsx
