# Supplementary material for: Convergence is Only Skin Deep: Craniofacial Evolution in Electric Fishes from South America and Africa (Apteronotidae and Mormyridae)
Source: Integr Org Biol. 2022 Aug 13;4(1):obac022. doi: 10.1093/iob/obac022 (PMC9375771; doi:10.1093/iob/obac022)
Supplement: obac022_Supplemental_File [file obac022_supplemental_file.zip › Supplemental_Table_2_MorpholDisparity.xlsx]

## Sheet: PV-absol dist
	Adontosternarchus	Aguarunichthys	Apteronotus	Boulengeromyrus	Brevimyrus	Brienomyrus	Campylomormyrus	Compsaraia	Cyphomyrus	Gnathonemus	Hiodon	Hippopotamyrus	Hyperopisus	Ivindomyrus	Marcusenius	Microsternarchus	Mormyrops	Mormyrus	Myomyrus	Orthosternarchus	Paramormyrops	Pariosternarchus	Petrocephalus	Pollimyrus	Porotergus	Rhabdolichops	Sternarchella	Sternarchogiton	Sternarchorhamphus	Sternarchorhynchus	Sternopygus	Stomatorhinus
Adontosternarchus	0
Aguarunichthys	0.0261282	0
Apteronotus	0.00273661	0.0233916	0
Boulengeromyrus	0.0244451	0.00168304	0.0217085	0
Brevimyrus	0.0163574	0.00977077	0.0136208	0.00808773	0
Brienomyrus	0.0174848	0.00864341	0.0147482	0.00696037	0.00112736	0
Campylomormyrus	4.98459e-05	0.0260783	0.00268676	0.0243953	0.0163076	0.0174349	0
Compsaraia	0.00671419	0.019414	0.00397758	0.017731	0.00964323	0.0107706	0.00666435	0
Cyphomyrus	0.0230577	0.0030705	0.0203211	0.00138747	0.00670026	0.00557291	0.0230078	0.0163435	0
Gnathonemus	0.0173522	0.00877597	0.0146156	0.00709293	0.000994801	0.000132558	0.0173024	0.010638	0.00570546	0
Hiodon	0.0261282	1.30537e-17	0.0233916	0.00168304	0.00977077	0.00864341	0.0260783	0.019414	0.0030705	0.00877597	0
Hippopotamyrus	0.0145293	0.0115988	0.0117927	0.0099158	0.00182808	0.00295543	0.0144795	0.00781515	0.00852834	0.00282288	0.0115988	0
Hyperopisus	0.0261282	1.30537e-17	0.0233916	0.00168304	0.00977077	0.00864341	0.0260783	0.019414	0.0030705	0.00877597	2.46256e-33	0.0115988	0
Ivindomyrus	0.0142072	0.011921	0.0114706	0.0102379	0.0021502	0.00327756	0.0141574	0.00749303	0.00885046	0.003145	0.011921	0.000322121	0.011921	0
Marcusenius	0.0153621	0.0107661	0.0126255	0.00908303	0.000995302	0.00212266	0.0153123	0.00864793	0.00769557	0.0019901	0.0107661	0.000832774	0.0107661	0.00115489	0
Microsternarchus	0.0261282	1.30537e-17	0.0233916	0.00168304	0.00977077	0.00864341	0.0260783	0.019414	0.0030705	0.00877597	2.02157e-32	0.0115988	2.26783e-32	0.011921	0.0107661	0
Mormyrops	0.00985861	0.0162696	0.007122	0.0145865	0.0064988	0.00762616	0.00980877	0.00314442	0.0131991	0.00749361	0.0162696	0.00467073	0.0162696	0.00434861	0.0055035	0.0162696	0
Mormyrus	0.0133011	0.0128271	0.0105645	0.0111441	0.00305633	0.00418369	0.0132512	0.00658689	0.0097566	0.00405113	0.0128271	0.00122826	0.0128271	0.000906137	0.00206103	0.0128271	0.00344247	0
Myomyrus	0.0261282	1.30537e-17	0.0233916	0.00168304	0.00977077	0.00864341	0.0260783	0.019414	0.0030705	0.00877597	9.95502e-33	0.0115988	1.24176e-32	0.011921	0.0107661	1.02607e-32	0.0162696	0.0128271	0
Orthosternarchus	0.00785783	0.033986	0.0105944	0.032303	0.0242152	0.0253426	0.00790767	0.014572	0.0309155	0.02521	0.033986	0.0223872	0.033986	0.022065	0.0232199	0.033986	0.0177164	0.0211589	0.033986	0
Paramormyrops	0.0185205	0.00760767	0.0157839	0.00592463	0.0021631	0.00103574	0.0184707	0.0118063	0.00453717	0.0011683	0.00760767	0.00399117	0.00760767	0.0043133	0.0031584	0.00760767	0.0086619	0.00521943	0.00760767	0.0263783	0
Pariosternarchus	0.00704423	0.019084	0.00430762	0.0174009	0.00931318	0.0104405	0.00699439	0.000330043	0.0160134	0.010308	0.019084	0.00748511	0.019084	0.00716299	0.00831788	0.019084	0.00281438	0.00625685	0.019084	0.0149021	0.0114763	0
Petrocephalus	0.0164171	0.00971113	0.0136805	0.00802809	5.96409e-05	0.00106772	0.0163672	0.00970287	0.00664062	0.00093516	0.00971113	0.00188772	0.00971113	0.00220984	0.00105494	0.00971113	0.00655845	0.00311597	0.00971113	0.0242749	0.00210346	0.00937283	0
Pollimyrus	0.017987	0.00814121	0.0152504	0.00645817	0.00162956	0.0005022	0.0179371	0.0112728	0.00507071	0.000634758	0.00814121	0.00345764	0.00814121	0.00377976	0.00262486	0.00814121	0.00812836	0.00468589	0.00814121	0.0258448	0.00053354	0.0109427	0.00156992	0
Porotergus	0.0191453	0.00698285	0.0164087	0.00529981	0.00278792	0.00166056	0.0190955	0.0124312	0.00391234	0.00179312	0.00698285	0.004616	0.00698285	0.00493812	0.00378322	0.00698285	0.00928673	0.00584425	0.00698285	0.0270032	0.000624823	0.0121011	0.00272828	0.00115836	0
Rhabdolichops	0.0212731	0.00485504	0.0185365	0.003172	0.00491572	0.00378837	0.0212233	0.014559	0.00178454	0.00392092	0.00485504	0.0067438	0.00485504	0.00706592	0.00591103	0.00485504	0.0114145	0.00797206	0.00485504	0.029131	0.00275262	0.0142289	0.00485608	0.00328617	0.0021278	0
Sternarchella	0.000275815	0.0258524	0.00246079	0.0241693	0.0160816	0.017209	0.000225969	0.00643837	0.0227819	0.0170764	0.0258524	0.0142535	0.0258524	0.0139314	0.0150863	0.0258524	0.0095828	0.0130253	0.0258524	0.00813364	0.0182447	0.00676842	0.0161412	0.0177112	0.0188695	0.0209973	0
Sternarchogiton	0.0147014	0.0114268	0.0119648	0.00974378	0.00165605	0.00278341	0.0146515	0.00798718	0.00835631	0.00265085	0.0114268	0.000172026	0.0114268	0.000494146	0.000660748	0.0114268	0.00484275	0.00140028	0.0114268	0.0225592	0.00381915	0.00765713	0.00171569	0.00328561	0.00444397	0.00657177	0.0144256	0
Sternarchorhamphus	0.0261282	1.30537e-17	0.0233916	0.00168304	0.00977077	0.00864341	0.0260783	0.019414	0.0030705	0.00877597	1.04086e-32	0.0115988	1.28711e-32	0.011921	0.0107661	9.80715e-33	0.0162696	0.0128271	4.53555e-34	0.033986	0.00760767	0.019084	0.00971113	0.00814121	0.00698285	0.00485504	0.0258524	0.0114268	0
Sternarchorhynchus	0.0139976	0.0121306	0.011261	0.0104475	0.00235981	0.00348717	0.0139478	0.00728342	0.00906007	0.00335461	0.0121306	0.000531733	0.0121306	0.000209612	0.00136451	0.0121306	0.004139	0.000696525	0.0121306	0.0218554	0.00452291	0.00695338	0.00241945	0.00398937	0.00514773	0.00727553	0.0137218	0.000703759	0.0121306	0
Sternopygus	0.0261282	1.62252e-17	0.0233916	0.00168304	0.00977077	0.00864341	0.0260783	0.019414	0.0030705	0.00877597	3.17158e-18	0.0115988	3.17158e-18	0.011921	0.0107661	3.17158e-18	0.0162696	0.0128271	3.17158e-18	0.033986	0.00760767	0.019084	0.00971113	0.00814121	0.00698285	0.00485504	0.0258524	0.0114268	3.17158e-18	0.0121306	0
Stomatorhinus	0.0144333	0.0116949	0.0116967	0.0100118	0.00192409	0.00305145	0.0143835	0.00771914	0.00862435	0.00291889	0.0116949	9.60122e-05	0.0116949	0.000226108	0.000928787	0.0116949	0.00457472	0.00113225	0.0116949	0.0222912	0.00408719	0.0073891	0.00198373	0.00355365	0.00471201	0.00683981	0.0141575	0.000268038	0.0116949	0.00043572	0.0116949	0

## Sheet: p-values
	Adontosternarchus	Aguarunichthys	Apteronotus	Boulengeromyrus	Brevimyrus	Brienomyrus	Campylomormyrus	Compsaraia	Cyphomyrus	Gnathonemus	Hiodon	Hippopotamyrus	Hyperopisus	Ivindomyrus	Marcusenius	Microsternarchus	Mormyrops	Mormyrus	Myomyrus	Orthosternarchus	Paramormyrops	Pariosternarchus	Petrocephalus	Pollimyrus	Porotergus	Rhabdolichops	Sternarchella	Sternarchogiton	Sternarchorhamphus	Sternarchorhynchus	Sternopygus	Stomatorhinus
Adontosternarchus	1
Aguarunichthys	0.042	1
Apteronotus	0.583	0.036	1
Boulengeromyrus	0.038	0.859	0.036	1
Brevimyrus	0.045	0.329	0.043	0.345	1
Brienomyrus	0.008	0.378	0.001	0.385	0.851	1
Campylomormyrus	0.993	0.054	0.692	0.048	0.087	0.038	1
Compsaraia	0.284	0.078	0.416	0.067	0.211	0.053	0.378	1
Cyphomyrus	0.032	0.755	0.027	0.88	0.4	0.384	0.051	0.068	1
Gnathonemus	0.011	0.379	0.007	0.396	0.877	0.953	0.039	0.077	0.402	1
Hiodon	0.046	0.999	0.051	0.873	0.34	0.342	0.064	0.087	0.758	0.365	1
Hippopotamyrus	0.017	0.187	0.001	0.184	0.784	0.431	0.065	0.145	0.208	0.513	0.202	1
Hyperopisus	0.059	1	0.062	0.85	0.341	0.384	0.084	0.098	0.768	0.402	1	0.209	1
Ivindomyrus	0.076	0.236	0.071	0.257	0.752	0.591	0.127	0.277	0.276	0.612	0.266	0.96	0.278	1
Marcusenius	0.012	0.216	0.001	0.229	0.884	0.496	0.051	0.08	0.229	0.6	0.218	0.819	0.24	0.847	1
Microsternarchus	0.056	0.999	0.056	0.864	0.334	0.368	0.06	0.079	0.775	0.343	1	0.192	1	0.248	0.223	1
Mormyrops	0.089	0.097	0.089	0.094	0.317	0.077	0.182	0.575	0.095	0.128	0.097	0.288	0.111	0.477	0.163	0.099	1
Mormyrus	0.07	0.205	0.056	0.227	0.666	0.461	0.128	0.316	0.226	0.516	0.238	0.836	0.224	0.882	0.706	0.206	0.566	1
Myomyrus	0.05	1	0.054	0.861	0.311	0.349	0.073	0.085	0.765	0.351	1	0.212	1	0.261	0.204	1	0.096	0.213	1
Orthosternarchus	0.295	0.042	0.123	0.026	0.034	0.024	0.357	0.098	0.028	0.023	0.043	0.031	0.051	0.051	0.029	0.051	0.048	0.05	0.049	1
Paramormyrops	0.006	0.432	0.001	0.494	0.73	0.791	0.038	0.054	0.475	0.773	0.435	0.349	0.463	0.471	0.407	0.461	0.09	0.358	0.425	0.017	1
Pariosternarchus	0.338	0.11	0.533	0.113	0.258	0.105	0.397	0.96	0.113	0.159	0.116	0.258	0.137	0.367	0.183	0.112	0.675	0.419	0.129	0.134	0.108	1
Petrocephalus	0.014	0.286	0.004	0.308	0.988	0.802	0.042	0.087	0.339	0.844	0.306	0.649	0.321	0.709	0.79	0.306	0.148	0.633	0.293	0.026	0.635	0.179	1
Pollimyrus	0.02	0.422	0.012	0.448	0.795	0.911	0.042	0.088	0.473	0.923	0.41	0.486	0.412	0.561	0.598	0.427	0.136	0.46	0.421	0.027	0.907	0.148	0.766	1
Porotergus	0.004	0.493	0.001	0.517	0.659	0.632	0.027	0.024	0.52	0.644	0.494	0.199	0.501	0.402	0.233	0.486	0.037	0.289	0.469	0.017	0.881	0.086	0.513	0.813	1
Rhabdolichops	0.058	0.599	0.048	0.718	0.565	0.65	0.083	0.111	0.826	0.63	0.6	0.386	0.626	0.399	0.457	0.61	0.164	0.366	0.585	0.044	0.745	0.158	0.532	0.677	0.792	1
Sternarchella	0.962	0.032	0.474	0.029	0.031	0.001	0.982	0.218	0.025	0.001	0.043	0.002	0.055	0.052	0.001	0.046	0.036	0.039	0.047	0.233	0.001	0.3	0.002	0.006	0.001	0.042	1
Sternarchogiton	0.079	0.262	0.063	0.28	0.805	0.643	0.127	0.248	0.306	0.677	0.263	0.973	0.292	0.942	0.923	0.282	0.451	0.824	0.269	0.044	0.556	0.34	0.789	0.602	0.459	0.431	0.048	1
Sternarchorhamphus	0.063	1	0.074	0.862	0.343	0.384	0.089	0.106	0.77	0.36	1	0.21	1	0.258	0.224	1	0.116	0.227	1	0.057	0.451	0.135	0.309	0.401	0.485	0.615	0.069	0.276	1
Sternarchorhynchus	0.031	0.189	0.015	0.201	0.698	0.421	0.083	0.203	0.211	0.498	0.202	0.894	0.191	0.984	0.755	0.199	0.397	0.899	0.194	0.033	0.343	0.296	0.626	0.463	0.223	0.362	0.007	0.905	0.19	1
Sternopygus	0.07	1	0.069	0.862	0.365	0.384	0.079	0.111	0.774	0.374	1	0.211	1	0.26	0.231	1	0.122	0.225	1	0.057	0.47	0.135	0.31	0.422	0.506	0.599	0.059	0.255	1	0.206	1
Stomatorhinus	0.029	0.212	0.025	0.227	0.758	0.538	0.082	0.21	0.245	0.576	0.241	0.984	0.228	0.96	0.827	0.224	0.4	0.826	0.232	0.029	0.423	0.314	0.693	0.489	0.304	0.389	0.012	0.965	0.242	0.928	0.263	1
