# Supplementary material for: Convergence is Only Skin Deep: Craniofacial Evolution in Electric Fishes from South America and Africa (Apteronotidae and Mormyridae)
Source: Integr Org Biol. 2022 Aug 13;4(1):obac022. doi: 10.1093/iob/obac022 (PMC9375771; doi:10.1093/iob/obac022)
Supplement: obac022_Supplemental_File [file obac022_supplemental_file.zip › Supplemental_Table_1_Catalog_Information.xlsx]

## Sheet: Sheet1
Full species name	Family	N	Collection	Catalog Lot Number	Specimen Number
Adontosternarchus baleanops	Apteronotidae	5	FD	2015-23
Adontosternarchus devenanzii	Apteronotidae	1	ANSP	198376
Adontosternarchus nebulosus	Apteronotidae	1	SA	261
Adontosternarchus sachsi	Apteronotidae	2	FD	2015-35
Apteronotus albifrons	Apteronotidae	1	FD	2016-3
Apteronotus albifrons	Apteronotidae	1	IQ	2014
Apteronotus albifrons	Apteronotidae	3	FD	2016-3
Apteronotus albifrons	Apteronotidae	3	FD	2015-02
Apteronotus apurensis	Apteronotidae	3	ANSP	198350
Apteronotus baniwa	Apteronotidae	2	UF	33905
Apteronotus bonapartii	Apteronotidae	2	FD	2016-15
Apteronotus bonapartii	Apteronotidae	2	MUSM	54641
Apteronotus caudimaculosus	Apteronotidae	1	STRI	1569
Apteronotus cuchillejo	Apteronotidae	1	UF	30736
Apteronotus cuchillejo	Apteronotidae	1	UF	25458
Apteronotus rostratus	Apteronotidae	1	STRI	01570	SF261
Apteronotus rostratus	Apteronotidae	1	STRI	015715	SF274
Apteronotus rostratus	Apteronotidae	1	STRI	01572	SF258
Apteronotus rostratus	Apteronotidae	1	STRI	01573	SF280
Apteronotus rostratus	Apteronotidae	1	STRI	01573	SF280
Apteronotus rostratus	Apteronotidae	1	STRI	01578	SF287
Apteronotus rostratus	Apteronotidae	1	STRI	01578	SF288
Apteronotus rostratus	Apteronotidae	1	STRI	01578	SF285
Apteronotus rostratus	Apteronotidae	1	STRI	08651	SF262
Apteronotus rostratus	Apteronotidae	1	STRI	08652	SF283
Apteronotus rostratus	Apteronotidae	1	STRI	08652	SF282
Apteronotus rostratus	Apteronotidae	1	STRI	08653	SF278
Apteronotus rostratus	Apteronotidae	1	STRI	08653	SF277
Apteronotus rostratus	Apteronotidae	1	STRI	08655	SF267
Apteronotus rostratus	Apteronotidae	1	STRI	08656	SF271
Apteronotus rostratus	Apteronotidae	1	STRI	08657	SF269
Apteronotus rostratus	Apteronotidae	1	STRI	08657	SF268
Apteronotus rostratus	Apteronotidae	1	STRI	08658	SF275
Compsaraia compsa	Apteronotidae	2	UMMZ	230828
Compsaraia samueli	Apteronotidae	4	FD	2015-25
Compsaraia samueli	Apteronotidae	1	ANSP	200485
Compsaraia samueli	Apteronotidae	3	ANSP	200455
Compsaraia sp	Apteronotidae	1	FMNH	115029
Magosternarchus duccis	Apteronotidae	2	FD	2016-2
Magosternarchus duccis	Apteronotidae	1	ANSP	200457
Magosternarchus raptor	Apteronotidae	1	FD	2015-32
Magosternarchus raptor	Apteronotidae	4	MUSM	54643
Magosternarchus raptor	Apteronotidae	1	ANSP	200490
Microsternarchus sp	Apteronotidae	1	MCP	TCE (uncat)
Orthosternarchus tamandua	Apteronotidae	2	ANSP	2004-82
Orthosternarchus tamandua	Apteronotidae	1	ANSP	2005-01
Pariosternarchus amazonensis	Apteronotidae	2	ANSP	192996
Porotergus duende	Apteronotidae	2	ANSP	200463
Porotergus duende	Apteronotidae	1	ANSP	200483
Porotergus duende	Apteronotidae	33		FD2017-Nanay
Porotergus gimbeli	Apteronotidae	1	FD	2016-37
Porotergus gymnotus	Apteronotidae	1	AUM	28071
Rhabdolichops nigrimans	Apteronotidae	1	FD	2016-45
Rhabdolichops nigrimans	Apteronotidae	1	FD	2016-44
Rhabdolichops stewarti	Apteronotidae	1	ANSP	158688
Sternarchella calhamazon	Apteronotidae	5	FD	2016-16
Sternarchella orinoco	Apteronotidae	4	USNM	228727
Sternarchella sima	Apteronotidae	1	USNM	373114
Sternarchella sp	Apteronotidae	4		FD2017-Nanay
Sternarchogiton nattereri	Apteronotidae	4	MUSM	54644
Sternarchogiton porcinum	Apteronotidae	1	FD	2016-13
Sternarchorhamphus mulleri	Apteronotidae	1	FD	B2
Sternarchorhynchus galibi	Apteronotidae	1	ANSP	187155
Sternarchorhynchus goeldii	Apteronotidae	1	ANSP	200248
Sternarchorhynchus hagedornae	Apteronotidae	1	MJG	406
Sternarchorhynchus kokraimoro	Apteronotidae	1	ANSP	196380
Sternarchorhynchus marreroi	Apteronotidae	2	ANSP	198345
Sternarchorhynchus montanus	Apteronotidae	3	IQ	2014-7
Sternarchorhynchus mormyrus	Apteronotidae	1	ANSP	192631
Sternarchorhynchus sp	Apteronotidae	3		FD2017-Amazon
Sternarchorhynchus yepezi	Apteronotidae	1	ANSP	165222
Sternarchorhynchus yepezi	Apteronotidae	2	ANSP	198342
Boulengeromyrus knoepffleri	Mormyridae	1	Cornell	84666	2305
Boulengeromyrus knoepffleri	Mormyridae	1	Cornell	84666	2304
Brevimyrus niger	Mormyridae	1	Cornell	94596	JPF-1106
Brevimyrus niger	Mormyridae	1	Cornell	94596	JPF-1107
Brevimyrus niger	Mormyridae	1	Cornell	94597	JPF-1142
Brevimyrus niger	Mormyridae	2	Cornell	94597
Brienomyrus brachyistius	Mormyridae	19	ABS	ABS-13
Brienomyrus brachyistius	Mormyridae	16	FP2003	FP2003-092
Campylomormyrus elephas	Mormyridae	1	Cornell	97363	JPF-1912
Campylomormyrus elephas	Mormyridae	1	Cornell	97363	JPF-1911
Campylomormyrus elephas	Mormyridae	1	Cornell	97363	JPF-1938
Campylormormyrus tamandua	Mormyridae	1	Cornell	97427
Cyphomyrus psittacus	Mormyridae	1	Cornell	96386	JPS-0085
Cyphomyrus psittacus	Mormyridae	2	Cornell	96386
Cyphomyrus psittacus	Mormyridae	1	Cornell	96391	JPF-0230
Gnathonemus echidnorhynchus	Mormyridae	1	Cornell	96736
Gnathonemus echidnorhynchus	Mormyridae	1	Cornell	96736	JPS-0101
Gnathonemus echidnorhynchus	Mormyridae	1	Cornell	96736	JPS-0118
Gnathonemus echidnorhynchus	Mormyridae	1	Cornell	96736	JPS-0110
Gnathonemus echidnorhynchus	Mormyridae	1	Cornell	96736	JPS-0125
Gnathonemus longibarbis	Mormyridae	5	Cornell	90412
Gnathonemus petersii	Mormyridae	1	Cornell	96747	JPF-1872
Gnathonemus petersii	Mormyridae	1	Cornell	96747	JPF-1874
Gnathonemus petersii	Mormyridae	1	Cornell	96747	JPF-1873
Gnathonemus petersii	Mormyridae	1	Cornell	96747	JPF-1921
Gnathonemus petersii	Mormyridae	1	Cornell	96747	JPF-1893
Hippopotamyrus castor	Mormyridae	1	Cornell	89955	6.021
Hippopotamyrus castor	Mormyridae	1	Cornell	89955	6.036
Hippopotamyrus castor	Mormyridae	1	Cornell	89955	6.034
Hippopotamyrus castor	Mormyridae	1	Cornell	89955	6.02
Hippopotamyrus castor	Mormyridae	1	Cornell	89955	6.033
Hippopotamyrus paugyi	Mormyridae	12		FP2003-118
Hippopotamyrus paugyi	Mormyridae	1	Cornell	97660
Hippopotamyrus paugyi	Mormyridae	1	Cornell	97660	JPF-1018
Hippopotamyrus paugyi	Mormyridae	1	Cornell	97660	Guinea-0088
Hippopotamyrus pictus	Mormyridae	2		FP2003-115
Hippopotamyrus pictus	Mormyridae	1	Cornell	94598	1159
Hippopotamyrus pictus	Mormyridae	1	Cornell	94598	1198
Hippopotamyrus weeksii	Mormyridae	1	Cornell	87741	5.134
Hyperopisus bebe	Mormyridae	1	Cornell	91467
Ivindomyrus marchei	Mormyridae	1	Cornell	83105	4.848
Ivindomyrus marchei	Mormyridae	1	Cornell	83105	4.931
Ivindomyrus marchei	Mormyridae	1	Cornell	83105	4.795
Ivindomyrus marchei	Mormyridae	1	Cornell	83105	4.838
Ivindomyrus marchei	Mormyridae	1	Cornell	83105	4.79
Marcusenius greshoffii	Mormyridae	1	Cornell	96731	JPF-1812
Marcusenius greshoffii	Mormyridae	1	Cornell	96731	JPF-1808
Marcusenius greshoffii	Mormyridae	1	Cornell	96731	JPF-1811
Marcusenius greshoffii	Mormyridae	1	Cornell	96731	JPF-1810
Marcusenius greshoffii	Mormyridae	1	Cornell	96731	JPF-1809
Marcusenius mento	Mormyridae	25		FP2003-133
Marcusenius mento	Mormyridae	1	Cornell	97713	Guinea0190
Marcusenius mento	Mormyridae	4	Cornell	97713
Marcusenius monteiri	Mormyridae	1	Cornell	96194	JPS-0111
Marcusenius monteiri	Mormyridae	1	Cornell	96194	JPS-0108
Marcusenius monteiri	Mormyridae	1	Cornell	96194	JPS-0120
Marcusenius monteiri	Mormyridae	1	Cornell	96194	JPS-0107
Marcusenius monteiri	Mormyridae	1	Cornell	96194	JPS-0109
Marcusenius ntemensis	Mormyridae	1	Cornell	92264	PBM06-0775
Marcusenius ntemensis	Mormyridae	1	Cornell	92264	PBM06-0615
Marcusenius ntemensis	Mormyridae	1	Cornell	92264	PBM06-0619
Marcusenius ntemensis	Mormyridae	1	Cornell	92264	PBM06-0620
Marcusenius ntemensis	Mormyridae	1	Cornell	92264	PBM06-0776
Mormyrops anguilloides	Mormyridae	2		FP2003-133
Mormyrops anguilloides	Mormyridae	2		FP2003-116
Mormyrops anguilloides	Mormyridae	8		ABS-01
Mormyrops caballus	Mormyridae	1	Cornell	89970	6.029
Mormyrops caballus	Mormyridae	1	Cornell	89970	6.03
Mormyrops furcidens	Mormyridae	1	Cornell	97529	JPS-0439
Mormyrops furcidens	Mormyridae	1	Cornell	97529	JPS-0443
Mormyrus longirostris	Mormyridae	1	Cornell	93890
Mormyrus proboscirostris	Mormyridae	1	Cornell	96245	JPS-0203
Mormyrus proboscirostris	Mormyridae	1	Cornell	96245	JPS-0204
Mormyrus rume	Mormyridae	2		FPG2002-07
Mormyrus rume	Mormyridae	1		MALI 2002
Mormyrus rume	Mormyridae	1	Cornell	97706	Guinea-0493
Mormyrus rume	Mormyridae	1	Cornell	97706	Guinea-0492
Myomyrus macrops	Mormyridae	1	Cornell	96764	JPF-1913
Paramormyrops gabonensis	Mormyridae	1	Cornell	92344	PBM06-0318
Paramormyrops gabonensis	Mormyridae	1	Cornell	92344	PBM06-0317
Paramormyrops gabonensis	Mormyridae	1	Cornell	92344	PBM06-0321
Paramormyrops gabonensis	Mormyridae	1	Cornell	92344	PBM06-0320
Paramormyrops gabonensis	Mormyridae	1	Cornell	92344	6.309
Paramormyrops kingsleyae	Mormyridae	1	Cornell	80307	2998
Paramormyrops kingsleyae	Mormyridae	1	Cornell	80307	2999
Paramormyrops kingsleyae	Mormyridae	1	Cornell	95188	6.686
Paramormyrops kingsleyae	Mormyridae	1	Cornell	95188	6.873
Paramormyrops kingsleyae	Mormyridae	1	Cornell	95188	6.731
Paramormyrops longicaudatus	Mormyridae	1	Cornell	96846	JPS-1036
Paramormyrops longicaudatus	Mormyridae	1	Cornell	96846	JPS-1064
Paramormyrops longicaudatus	Mormyridae	1	Cornell	96846	JPS-1035
Paramormyrops longicaudatus	Mormyridae	1	Cornell	96846	JPS-1076
Paramormyrops ntotom	Mormyridae	1	Cornell	83075	4.694
Paramormyrops ntotom	Mormyridae	1	Cornell	83075	4.688
Paramormyrops ntotom	Mormyridae	1	Cornell	83075	4.687
Paramormyrops ntotom	Mormyridae	1	Cornell	83075	4.686
Paramormyrops ntotom	Mormyridae	1	Cornell	83075	4.685
Paramormyrops sf. sphekodes	Mormyridae	1	Cornell	98153	JPF-1193
Paramormyrops sf. sphekodes	Mormyridae	1	Cornell	98161	JPF-1219
Paramormyrops sf. sphekodes	Mormyridae	1	Cornell	98177	JPF-1238
Petrocephalus catastoma	Mormyridae	5	Cornell	93893
Petrocephalus grandoculis	Mormyridae	4	Cornell	97475
Petrocephalus grandoculis	Mormyridae	1	Cornell	97475	JPS-0512
Petrocephalus pelligrini	Mormyridae	4	Cornell	97724
Petrocephalus sauvagii	Mormyridae	1	Cornell	96777	JPS-0391
Petrocephalus sauvagii	Mormyridae	2	Cornell	96777
Petrocephalus simus	Mormyridae	1	Cornell	89399	2249
Petrocephalus simus	Mormyridae	1	Cornell	89399	2250
Petrocephalus simus	Mormyridae	1	Cornell	89399	2244
Pollimyrus isidori	Mormyridae	1	Cornell	94591	JPF-1143
Pollimyrus isidori	Mormyridae	1	Cornell	94591
Pollimyrus isidori	Mormyridae	1	Cornell	94591	5801
Pollimyrus isidori	Mormyridae	1	Cornell	97714
Pollimyrus isidori	Mormyridae	1	Cornell	97714	Guinea-0245
Pollimyrus nigricans	Mormyridae	1	Cornell	97966	JPS-1124
Pollimyrus nigricans	Mormyridae	1	Cornell	97966	JPS-1125
Pollimyrus nigricans	Mormyridae	1	Cornell	97966	JPS-1126
Pollimyrus nigricans	Mormyridae	1	Cornell	97966	JPS-1128
Pollimyrus nigricans	Mormyridae	1	Cornell	97966	JPS-1127
Stomatorhinus ivindoensis	Mormyridae	5	Cornell	92286
Stomatorhinus patrizii	Mormyridae	1	Cornell	87991	5.071
Stomatorhinus patrizii	Mormyridae	2	Cornell	89194
Stomatorhinus walkeri	Mormyridae	1	Cornell	80227	2841
Stomatorhinus walkeri	Mormyridae	1	Cornell	80227	2840
Stomatorhinus walkeri	Mormyridae	1	Cornell	80227	2834
Stomatorhinus walkeri	Mormyridae	1	Cornell	80227	2829
